# Supplementary material for: Integrating fish swimming abilities into rapid road crossing barrier assessment: Case studies in the southeastern United States
Source: PLoS One. 2024 Feb 28;19(2):e0298911. doi: 10.1371/journal.pone.0298911 (PMC10901344; doi:10.1371/journal.pone.0298911)
Supplement: S1 Data — (CSV) [file pone.0298911.s004.csv]

Watershed	Outlet drop	Height	Openness	Physical barriers	Constriction	Inlet grade	Water depth	Water velocity	Scour pool	Substrate matches stream	Substrate coverage	Outlet armoring	Internal structures	SARP score	Current velocity	Proportion passing	Ucrit score
Yocona	1	1	0.997880255	1	0	1	1	1	0	1	0.5	1	1	0.810389773	14	1	0.810389773
Yocona	0	1	0.999961593	1	0.5	1	0	0	0	0	0	1	1	0	17	0.9375	0
Yocona	0.864995148	0.96963761	0.987129669	0.8	0	1	1	0	0.8	0	0	1	1	0.638028654	6	1	0.638028654
Yocona	0.155533207	1	0.999995491	1	0.5	1	0	0	1	0	0	1	1	0.155533207	0	1	0.155533207
Yocona	0.015865042	1	0.999954391	1	0.5	1	0	0	0.8	0	0	1	1	0.015865042	0	1	0.015865042
Yocona	0.407058688	1	0.999999865	1	0.5	1	0	0	1	0	0	0	1	0.407058688	17	0.9375	0.407058688
Yocona	0	0.96963761	0.926975941	0	0	0	0	0.5	1	0	0	1	1	0	0	1	0
Yocona	0.186235573	1	0.99975533	0.8	0.9	1	0	0	0	0	0	1	1	0.186235573	44	0.625	0.186235573
Yocona	1	1	0.999997713	1	0.5	1	0	0	1	1	0	1	1	0.735999881	21	0.9375	0.735999881
Yocona	1	1	0.999928703	1	0.9	1	0.5	0.5	0	0.75	0.7	1	1	0.804396293	3	1	0.804396293
Yocona	1	1	0.999856987	0.8	0.9	1	0	1	1	0	0	0	1	0.717992563	1	1	0.717992563
Yocona	1	0.788472791	0.889094003	0	0.9	1	0	0.5	1	0.25	1	1	1	0.666214164	18	0.9375	0.666214164
Yocona	1	1	0.996009558	1	0.5	1	1	1	1	1	0.7	1	1	0.937692497	0	1	0.937692497
Yocona	0.024024666	1	0.995947235	1	0.5	1	1	0	0	0	0	1	1	0.024024666	78	0.0625	0.024024666
Yocona	0.110124665	1	0.997432137	1	0.5	1	0	1	0	0	0	1	1	0.110124665	1	1	0.110124665
Yocona	0.048418009	0.96963761	0.739997851	1	0.5	1	0	0.5	0	0	0	1	1	0.048418009	22	0.9375	0.048418009
Yocona	1	1	0.999999988	1	0.5	1	1	1	0.8	0	0	1	1	0.813799999	72	0.0625	0.0625
Yocona	1	1	0.975769585	0.5	0.9	1	0	1	1	0	0	1	1	0.962566836	25	0.875	0.875
Yocona	0.224350028	0.715317919	0.85966862	1	0	1	1	0	0	0	0	0	1	0.224350028	105	0	0
Yocona	0.864995148	0.96963761	0.983055731	1	0.5	1	1	0	0	1	0.5	1	1	0.751516809	72	0.0625	0.0625
Yocona	1	1	0.998613898	1	0	1	0	0	0.8	0	0	0.5	1	0.588227923	100	0	0
Yocona	0.079054871	1	0.999986197	1	0.9	1	0	0	0.8	0	0	0.5	1	0.130584587	30	0.875	0.130584587
Yocona	1	0.715317919	0.864394444	0	0.5	1	1	0	0	0	0	0	1	0.485137817	12	1	0.485137817
Yocona	1	1	0.99998882	0.8	0	1	1	1	0	0	0	1	1	0.684999419	18	0.9375	0.684999419
Yocona	0.73902231	0.641034483	0.769625123	1	0	1	0	0	0	0	0	1	1	0.47984965	86	0	0
Yocona	1	1	0.975842162	0	0.9	1	0	0.5	1	0	0	1	1	0.605743792	15	1	0.605743792
Yocona	0.155533207	1	0.999362502	0.5	0.5	1	0	0	0	0	0	1	1	0.155533207	65	0.125	0.125
Yocona	0.012459708	1	0.999999539	1	0.9	1	0	0	0.8	0	0	0	1	0.012459708	24	0.875	0.012459708
Yocona	1	1	0.99474855	1	0	0	0	0	1	0	0	0	1	0.495726925	0	1	0.495726925
Yocona	0	1	0.998399935	1	0.5	1	0	0	0.8	1	0.7	0	1	0	13	1	0
Yocona	0.040986498	0.96963761	0.969903444	1	0.5	1	0	1	1	0	0	0.5	1	0.040986498	1	1	0.040986498
Yocona	0.079054871	0.96963761	0.995693384	1	0.5	1	0	1	0.8	0	0	1	1	0.079054871	10	1	0.079054871
Yocona	0.079054871	0.96963761	0.98743644	1	0.5	1	0	0	1	0	0	0	1	0.079054871	6	1	0.079054871
Yocona	1	0.948275862	0.999984066	0.5	0.5	1	1	0	0.8	1	0.5	1	1	0.762471585	36	0.8125	0.762471585
Stevens	0.612456659	0.84452975	0.90340175	1	0	1	0	1	0	0	0	1	1	0.555586252	1	1	0.555586252
Stevens	1	0.895230769	0.995179005	1	0	1	0	1	0	0	0	1	1	0.625034693	10	1	0.625034693
Stevens	1	0.96963761	0.996852344	1	0.5	1	0	1	1	1	1	1	1	0.871470014	1	1	0.871470014
Stevens	0.015865042	1	0.999997847	1	0.5	1	0	0	0	0	0	1	1	0.015865042	1	1	0.015865042
Stevens	1	1	1	1	0.5	1	1	1	1	1	1	1	1	0.955	4	1	0.955
Stevens	1	1	1	1	NULL	1	0.5	1	1	1	1	1	1	1	1	1	1
Stevens	NA	NA	NA	NA		NA	NA	NA		NA	NA	NA	NA	NA	0	1	1
Stevens	1	0.96963761	0.949264342	0.5	0	0	1	1	0	0	0	1	1	0.552495438	0	1	0.552495438
Stevens	1	1	0.999999298	0	NULL	1	0.5	1	NULL	1	1	1	1	1	0	1	1
Stevens	0.028939696	1	0.999665194	1	0.5	1	0	0.5	0.8	0	0	1	1	0.028939696	0	1	0.028939696
Stevens	1	0.976987061	0.997413913	1	NULL	1	0.5	1	0.8	0	0	0	1	1	60	0.777777778	0.777777778
Stevens	0.186235573	1	0.996731568	0	0	1	0	0	0	0	0	1	1	0.186235573	3	1	0.186235573
Stevens	1	1	0.999748472	1	0.5	1	0.5	1	0	0	0	1	1	0.715986921	0	1	0.715986921
Stevens	1	1	0.989994325	1	0.5	1	0.5	1	0	0	0	1	1	0.715479705	0	1	0.715479705
Stevens	0.73902231	1	0.999016638	1	0.5	1	0	1	0.8	1	0.5	0.5	1	0.73902231	3	1	0.73902231
Stevens	1	0.84452975	0.883189571	1	0	1	1	1	0	1	0.3	1	1	0.786029696	9	1	0.786029696
Stevens	1	0.96963761	0.99663455	1	0	1	0	1	0	0	0	0	1	0.591458689	1	1	0.591458689
Stevens	1	1	0.999992931	1	NULL	1	0.5	0.5	NULL	0.75	1	1	1	1	0	1	1
Stevens	1	1	0.999731096	1	0.5	1	0.5	1	0	0	0	1	1	0.715986017	0	1	0.715986017
Stevens	1	0.715317919	0.894813396	0.5	NULL	1	0	1	NULL	0	0	0.5	1	1	17	1	1
Stevens	1	0.921581769	0.976364749	0	NULL	0	0	0	1	0	0	0	1	1	56	0.777777778	0.777777778
Stevens	1	0.961642412	1	1	0	1	1	1	1	1	1	0	0.8	0.864873909	0	1	0.864873909
Stevens	0.500285437	0.973388823	0.999757603	1	0	1	0	0	1	0	0	0	1	0.500285437	34	1	0.500285437
Stevens	1	0.938323717	0.975771718	1	0.5	1	0	0	0	0	0	1	1	0.590964697	21	1	0.590964697
Stevens	1	0.317058824	0.543064647	0.5	NULL	1	1	0.5	NULL	1	1	0.5	1	1	34	1	1
Stevens	1	1	0.999919099	1	0.5	1	0.5	1	0	1	1	1	1	0.842995793	9	1	0.842995793
