# Supplementary material for: Integrating fish swimming abilities into rapid road crossing barrier assessment: Case studies in the southeastern United States
Source: PLoS One. 2024 Feb 28;19(2):e0298911. doi: 10.1371/journal.pone.0298911 (PMC10901344; doi:10.1371/journal.pone.0298911)
Supplement: S2 Data — (CSV) [file pone.0298911.s005.csv]

Species	Total length (mm)	Ucrit (cm/s)
BHC	114	70.75
BHC	161	78.41666667
BHC	100	67.25
BHC	114	84.58333333
BHC	105	82
BHC	59	42.5
BHC	124	72.66666667
BHC	154	87
BHC	78	42.33333333
BHC	89	61
BHC	115	85
BHC	139	43.75
BHC	123	76.08333333
BHC	115	71.08333333
BHC	130	62.25
BHC	116	82
BHC	110	68.41666667
BHC	90	38.33333333
YOK	55	61.88916667
YOK	65	44.29166667
YOK	40	41.98166667
YOK	45	31
YOK	60	56.7825
YOK	65	70
YOK	55	79.37
YOK	55	16.785
YOK	55	53.77166667
YOK	50	45.65333333
YOK	55	22.375
YOK	55	46.22666667
YOK	50	51.66666667
YOK	60	45
YOK	55	42.765
YOK	65	40.6575
