# Supplementary material for: Integrating fish swimming abilities into rapid road crossing barrier assessment: Case studies in the southeastern United States
Source: PLoS One. 2024 Feb 28;19(2):e0298911. doi: 10.1371/journal.pone.0298911 (PMC10901344; doi:10.1371/journal.pone.0298911)
Supplement: S3 Data — (CSV) [file pone.0298911.s006.csv]

Variable	Definition
Watershed	The watershed in which the crossing was measured
Outlet Drop	The SARP Outled drop subscore
Height	The SARP Height subscore
Openness	The SARP Openness subscore
Physical barriers	The SARP Physical barriers subscore
Constriction	The SARP Constriction subscore
Inlet grade	The SARP Inlet grade subscore
Water depth	The SARP Water depth subscore
Water velocity	The SARP Water velocity subscore
Scour pool	The SARP Scour pool subscore
Substrate matches stream	The SARP Substrate matches stream subscore
Substrate coverage	The SARP Substrate coverage subscore
Outlet armoring	The SARP Outlet armoring subscore
Internal structures	The SARP Internal armoring subscore
SARP score	The overall SARP score
Current velocity	The flow velocity measured in centimeters per second
Proportion passing	The proportion of fish with swim speeds greater than the flow velocity. For rows with a value of "Yocona" in the "Watershed" variable column, this proportion reflects the swimming speed of Yokonapatawpha Darters. For rows with a value of "Stevens" in the "Watershed variable column, this proportion reflects the swimming speed of Bluehead Chubs.
Ucrit score	The lower value between the variables "SARP score" and "Proportion of faster individual fish"
Species	The species of the fish used in the swim speed trial. BHC indicates Bluehead Chub and YOK indicates Yoknapatawpha Darter
Total length (mm)	The total length of the fish measured in millimeters
Ucrit (cm/s)	The critical swimming speed of the fish measured in centimeters per second
